# Supplementary material for: Components of the Complement Cascade Differ in Polycystic Ovary Syndrome
Source: Int J Mol Sci. 2022 Oct 13;23(20):12232. doi: 10.3390/ijms232012232 (PMC9603248; doi:10.3390/ijms232012232)
Supplement: Supplementary file 1 [file ijms-23-12232-s001.zip]

Archive with 1 entries (1 files):
- ijms-1940551-supplementary.pdf
